# Supplementary material for: A Corn‐Based Electrically Conductive Glue for Integration of Edible Electronics
Source: Small Sci. 2024 Dec 5;5(1):2400373. doi: 10.1002/smsc.202400373 (PMC11935078; doi:10.1002/smsc.202400373)
Supplement: Supplementary file 1 — Supplementary Material [file SMSC-5-2400373-s001.zip]

Archive with 7 entries (7 files):
- SMSC.202400373/SMSC.202400373-sup-0001-SuppData-S1.pdf
- SMSC.202400373/SMSC.202400373-sup-0002-SuppData-S2.mp4
- SMSC.202400373/SMSC.202400373-sup-0003-SuppData-S3.mp4
- SMSC.202400373/SMSC.202400373-sup-0004-SuppData-S4.mp4
- SMSC.202400373/SMSC.202400373-sup-0005-SuppData-S5.mp4
- SMSC.202400373/SMSC.202400373-sup-0006-SuppData-S6.mp4
- SMSC.202400373/SMSC.202400373-sup-0007-SuppData-S7.mp4
